# Supplementary material for: Sentiment analysis using averaged weighted word vector features
Source: PLoS One. 2024 Apr 4;19(4):e0299264. doi: 10.1371/journal.pone.0299264 (PMC10994307; doi:10.1371/journal.pone.0299264)
Supplement: S1 File — (ZIP) [file pone.0299264.s001.zip]

Archive with 17 entries (17 files):
- plos_awv.tex
- plos2015.bst
- cover_letter.tex
- arxiv.tex
- arxiv.sty
- plos_awv_track.tex
- plos_awv_color.tex
- images/fig2.tex
- images/fig1.tex
- images/fig3.tex
- tables/S1_Table.tex
- tables/S2_Table.tex
- tables/S3_Table.tex
- tables/S4_Table.tex
- tables/S5_Table.tex
- tables/S6_Table.tex
- tables/S7_Table.tex
