# Supplementary material for: Sentiment analysis using averaged weighted word vector features
Source: PLoS One. 2024 Apr 4;19(4):e0299264. doi: 10.1371/journal.pone.0299264 (PMC10994307; doi:10.1371/journal.pone.0299264)
Supplement: S1 File — (ZIP) [file pone.0299264.s001.zip › cover_letter.tex]

\documentclass[12pt]{letter} 

\usepackage[utf8]{inputenc} % Required for inputting international characters
\usepackage[T1]{fontenc} % Output font encoding for international characters

\usepackage{fouriernc} % Use the URW Schoolbook L font, similar to New Century Schoolbook

%----------------------------------------------------------------------------------------
%	MARGINS
%----------------------------------------------------------------------------------------

\usepackage{geometry} % Required for adjusting page dimensions and margins

\geometry{
	paper=a4paper, % Paper size, change to letterpaper for US letter size
	top=2cm, % Top margin
	bottom=2.5cm, % Bottom margin
	left=3.25cm, % Left margin
	right=3.25cm, % Right margin
	%showframe, % Uncomment to show how the type block is set on the page
}

%----------------------------------------------------------------------------------------

\begin{document}

%----------------------------------------------------------------------------------------
%	ADDRESSEE
%----------------------------------------------------------------------------------------

\date{\raggedright\today} % Left-aligned date of the letter, use \today for the current date

%----------------------------------------------------------------------------------------
%	YOUR NAME & ADDRESS
%----------------------------------------------------------------------------------------
\begin{letter}{}

\begin{center}
	\large\bfseries % Font size and styling
	Ali Erkan \\ % Your name
	Computer Engineering Department \\
        Boğaziçi University, İstanbul, Turkey \\ % Your address and phone number
	ali.erkan@boun.edu.tr
\end{center}

%\vspace{1cm} % Vertical whitespace

\signature{Ali Erkan} % Your name for the signature at the bottom

%----------------------------------------------------------------------------------------
%	COVER LETTER CONTENT
%----------------------------------------------------------------------------------------

\opening{To Whom it may concern,}

I am writing to submit our research manuscript titled "Enhancing Sentiment Analysis through Weighted Review Vectors" for consideration for publication in PLOS ONE. As a Ph.D. student in Computer Engineering specializing in Natural Language Processing and Aspect-Based Sentiment Analysis, I am excited to present our work, which provides a valuable contribution to the field.

Our research addresses a critical aspect of sentiment analysis, focusing on enhancing the accuracy of polarity estimation in reviews. We propose innovative methods that combine word vectors to create weighted review vectors, offering a more robust approach to sentiment analysis. This research builds on existing techniques and demonstrates superior performance through rigorous experimentation with various datasets.

Our manuscript aligns with the scope and interests of PLOS ONE, as it delves deep into the world of sentiment analysis, an area of growing significance in natural language processing and consumer-oriented decision-making. We believe that our research will provide valuable insights to your readers and the NLP community at large.

We have no conflicts of interest to declare, and all the authors consent to submitting this manuscript to PLOS ONE.

Thank you for considering our submission. We look forward to the opportunity to contribute to the scholarly discourse in the field of sentiment analysis and NLP through the pages of PLOS ONE.

This work is supported by the Turkish Directorate of Strategy and Budget under the TAM Project number 2007K12-873. The funders had no role in study design, data collection and analysis, decision to publish, or preparation of the manuscript.

\closing{Sincerely,}

Ph.D. Candidate \\
Computer Engineering Department \\ 
Boğaziçi University \\ 
İstanbul, Turkey \\
ali.erkan@boun.edu.tr

\end{letter}

\end{document}
