# Supplementary material for: Sentiment analysis using averaged weighted word vector features
Source: PLoS One. 2024 Apr 4;19(4):e0299264. doi: 10.1371/journal.pone.0299264 (PMC10994307; doi:10.1371/journal.pone.0299264)
Supplement: S1 File — (ZIP) [file pone.0299264.s001.zip › images/fig2.tex]

\documentclass[border=3pt,tikz]{standalone}
\usepackage{tikz}
\usetikzlibrary{matrix,chains,positioning,decorations.pathreplacing,arrows}
\usepackage{pgfplots}
\pgfplotsset{compat=1.12}
\pgfplotsset{
	tick label style = {font = \normalsize},
	label style = {font = \normalsize},
	legend style = {font = \normalsize},
	every axis plot/.append style = {font = \normalsize},
	xticklabel style = {font=\normalsize}
}

\begin{document}
	\tikzset{ 
	table/.style={
	  matrix of nodes,
	  row sep=-\pgflinewidth,
	  column sep=-\pgflinewidth,
	  nodes={rectangle,draw=black,text width=1.25ex,align=center},
	  text depth=0.25ex,
	  text height=1ex,
	  nodes in empty cells
	  },
	texto/.style={font=\footnotesize\sffamily},
	title/.style={font=\small\sffamily}
	}
	
	
	\newcommand\CellText[2]{%
	  \node[texto,left=of mat#1,anchor=west]
	  at (mat#1.west)
	  {#2};
	}
	
	\newcommand\SlText[2]{%
	  \node[texto,above=0.75cm of mat#1,anchor=west,rotate=0]
	  at ([xshift=-2ex]mat#1.north)
	  {#2};
	}
	
	\newcommand\SlTextShort[2]{%
		\node[texto,above=of mat#1,anchor=west,rotate=0]
		at ([xshift=-1ex]mat#1.north)
		{#2};
	}
	
	\newcommand\RowTitle[2]{%
	\node[title,left=2.1cm of mat#1,anchor=west]
	  at (mat#1.north west)
	  {#2};
	}
	
	\newcommand\RowTitlePer[2]{%
		\node[title,left=of mat#1,anchor=west,rotate=90]
		at (mat#1.south west)
		{#2};
	}
	
	\newcommand\CellTextRight[2]{%
		\node[title,right=0.5cm of mat#1,anchor=west]
		at (mat#1.west)
		{#2};
	}
	
	\begin{tikzpicture}[node distance =10pt and 2cm]
	
	\matrix[rounded corners,table] (mat11) 
	{
		|[fill=red]| & |[fill=red]| & |[fill=red]| & |[fill=red]|\\
		|[fill=red]| & |[fill=red]| & |[fill=red]| & |[fill=red]|\\
		 & & & \\
		 & & & \\
		|[fill=yellow]| & |[fill=yellow]| & |[fill=yellow]| & |[fill=yellow]|\\
		|[fill=yellow]| & |[fill=yellow]| & |[fill=yellow]| & |[fill=yellow]|\\
	};
	\matrix[rounded corners, table,right=of mat11] (mat12) 
	{
		|[fill=red]| \\
		 \\
		 \\
		 \\
		|[fill=yellow]| \\
	};
	\matrix[rounded corners, table,below=of mat11] (mat21) 
	{
		|[fill=blue]| & |[fill=blue]| & |[fill=blue]| & |[fill=blue]|\\
		|[fill=blue]| & |[fill=blue]| & |[fill=blue]| & |[fill=blue]|\\
		& & & \\
		& & & \\
		|[fill=orange]| & |[fill=orange]| & |[fill=orange]| & |[fill=orange]|\\
		|[fill=orange]| & |[fill=orange]| & |[fill=orange]| & |[fill=orange]|\\
	};
	\matrix[rounded corners, table,right=of mat21] (mat22) 
	{
		|[fill=blue]| \\
		\\
		\\
		\\
		|[fill=orange]| \\
	};
	\matrix[rounded corners, table,below=1cm of mat21] (mat31) 
	{
		|[fill=green]| & |[fill=green]| & |[fill=green]| & |[fill=green]|\\
		|[fill=green]| & |[fill=green]| & |[fill=green]| & |[fill=green]|\\
		& & & \\
		& & & \\
		|[fill=brown]| & |[fill=brown]| & |[fill=brown]| & |[fill=brown]|\\
		|[fill=brown]| & |[fill=brown]| & |[fill=brown]| & |[fill=brown]|\\
	};
	\matrix[rounded corners, table,right=of mat31] (mat32) 
	{
		|[fill=green]| \\
		\\
		\\
		\\
		|[fill=brown]| \\
	};
	\matrix[rounded corners, table,right=2cm of mat22] (mat23) 
	{
		|[fill=yellow]| \\
		|[fill=blue]| \\
		\\
		|[fill=green]| \\
	};
	\matrix[rounded corners, table,right=of mat23] (mat24) 
	{
		|[fill=gray]| \\
		|[fill=gray]| \\
		|[fill=gray]| \\
	};
	
	\SlTextShort{11-1-1}{1}
	\SlTextShort{11-1-2}{2}
	\SlTextShort{11-1-3}{...}
	\SlTextShort{11-1-4}{d1+d2}
	
	\SlText{11-1-1}{Word vectors}
	\SlText{12-1-1}{Features after filters}
	\SlText{23-1-1}{Max-Pooling}
	\SlText{24-1-1}{Softmax output}
	\SlText{31-1-1}{\textbf{..........}}
	
	\RowTitle{11}{Review 1};
	\CellText{11-1-1}{Word 1};
	\CellText{11-2-1}{Word 2};
	\CellText{11-3-1}{Word 3};
	\CellText{11-4-1}{......};
	\CellText{11-6-1}{Word N};
	
	\RowTitle{21}{Review 2};
	\CellText{21-1-1}{Word 1};
	\CellText{21-2-1}{Word 2};
	\CellText{21-3-1}{Word 3};
	\CellText{21-4-1}{......};
	\CellText{21-6-1}{Word N};
	
	\RowTitle{31}{Review N};
	\CellText{31-1-1}{Word 1};
	\CellText{31-2-1}{Word 2};
	\CellText{31-3-1}{Word 3};
	\CellText{31-4-1}{......};
	\CellText{31-6-1}{Word N};
	
	\CellTextRight{24-1-1}{Positive};
	\CellTextRight{24-2-1}{Negative};
	\CellTextRight{24-3-1}{Neutral};
	
	\draw[->,red,line width=0.5mm] (mat11-1-4.east) -- (mat12-1-1.west);
	\draw[->,red,line width=0.5mm] (mat11-2-4.east) -- (mat12-1-1.west);
	\draw[->,yellow,line width=0.5mm] (mat11-5-4.east) -- (mat12-5-1.west);
	\draw[->,yellow,line width=0.5mm] (mat11-6-4.east) -- (mat12-5-1.west);
	
	\draw[->,blue,line width=0.5mm] (mat21-1-4.east) -- (mat22-1-1.west);
	\draw[->,blue,line width=0.5mm] (mat21-2-4.east) -- (mat22-1-1.west);
	\draw[->,orange,line width=0.5mm] (mat21-5-4.east) -- (mat22-5-1.west);
	\draw[->,orange,line width=0.5mm] (mat21-6-4.east) -- (mat22-5-1.west);
	
	\draw[->,green,line width=0.5mm] (mat31-1-4.east) -- (mat32-1-1.west);
	\draw[->,green,line width=0.5mm] (mat31-2-4.east) -- (mat32-1-1.west);
	\draw[->,brown,line width=0.5mm] (mat31-5-4.east) -- (mat32-5-1.west);
	\draw[->,brown,line width=0.5mm] (mat31-6-4.east) -- (mat32-5-1.west);
	
	\draw[->,red,line width=0.5mm] (mat12-1-1.east) -- (mat23-1-1.west);
	\draw[->,yellow,line width=0.5mm] (mat12-5-1.east) -- (mat23-1-1.west);
	
	\draw[->,blue,line width=0.5mm] (mat22-1-1.east) -- (mat23-2-1.west);
	\draw[->,orange,line width=0.5mm] (mat22-5-1.east) -- (mat23-2-1.west);
	
	\draw[->,green,line width=0.5mm] (mat32-1-1.east) -- (mat23-4-1.west);
	\draw[->,brown,line width=0.5mm] (mat32-5-1.east) -- (mat23-4-1.west);
	
	\draw[->,gray,line width=0.5mm] (mat23-1-1.east) -- (mat24-1-1.west);
	\draw[->,gray,line width=0.5mm] (mat23-4-1.east) -- (mat24-3-1.west);
	\end{tikzpicture}
\end{document}
