# Supplementary material for: Sentiment analysis using averaged weighted word vector features
Source: PLoS One. 2024 Apr 4;19(4):e0299264. doi: 10.1371/journal.pone.0299264 (PMC10994307; doi:10.1371/journal.pone.0299264)
Supplement: S1 File — (ZIP) [file pone.0299264.s001.zip › images/fig1.tex]

\documentclass[border=3pt,tikz]{standalone}
\usepackage{tikz}
\usetikzlibrary{matrix,chains,positioning,decorations.pathreplacing,arrows}
\usepackage{pgfplots}
\pgfplotsset{compat=newest}
\pgfplotsset{
	tick label style = {font = \normalsize},
	label style = {font = \normalsize},
	legend style = {font = \normalsize},
	every axis plot/.append style = {font = \normalsize},
	xticklabel style = {font=\normalsize}
}

\begin{document}
	\tikzset{%
		every neuron/.style={
			circle,
			draw,
			minimum size=1cm
		},
		neuron missing/.style={
			draw=none, 
			scale=4,
			text height=0.333cm,
			execute at begin node=\color{black}$\vdots$
		},
	}
	
\begin{tikzpicture}[x=2cm, y=1.5cm, >=stealth, samples=501]
	
	\foreach \m/\l [count=\y] in {1,2,3,missing,4}
	\node [every neuron/.try, neuron \m/.try] (input-\m) at (0,2.5-\y) {};
	
	\foreach \m [count=\y] in {1,missing,2}
	\node [every neuron/.try, neuron \m/.try ] (hidden-\m) at (2,2-\y*1.25) {};
	
	\foreach \m [count=\y] in {1}
	\node [every neuron/.try, neuron \m/.try ] (output-\m) at (4,1.5-\y*2) {};
	
	\foreach \l [count=\i] in {1,2,3,d}
	\draw [<-] (input-\i) -- ++(-1,0)
	node [above, midway] {$Input_\l$};
	
	\foreach \l [count=\i] in {1}
	\node [above] at (hidden-\i.north) {$Hidden_\l$};
	
	\node [above] at (hidden-2.north) {$Hidden_{d/2}$};
	
	\foreach \l [count=\i] in {1}
	\draw [->] (output-\i) -- ++(1,0)
	node [above, midway] {$Output$};
	
	\foreach \i in {1,...,4}
	\foreach \j in {1,...,2}
	\draw [->] (input-\i) -- (hidden-\j);
	
	\foreach \i in {1,...,2}
	\foreach \j in {1}
	\draw [->] (hidden-\i) -- (output-\j);
	
	\foreach \l [count=\x from 0] in {Input, Hidden, Output}
	\node [align=center, above] at (\x*2,2) {\l \\ layer};
\end{tikzpicture}
\end{document}

%convert -density 300 fig1.pdf -depth 8 -alpha Off fig1.tiff
