# Supplementary material for: Sentiment analysis using averaged weighted word vector features
Source: PLoS One. 2024 Apr 4;19(4):e0299264. doi: 10.1371/journal.pone.0299264 (PMC10994307; doi:10.1371/journal.pone.0299264)
Supplement: S1 File — (ZIP) [file pone.0299264.s001.zip › images/fig3.tex]

\documentclass[border=3pt,tikz]{standalone}
\usepackage{tikz}
\usetikzlibrary{matrix,chains,positioning,decorations.pathreplacing,arrows}
\usepackage{pgfplots}
\pgfplotsset{compat=1.12}

\begin{document}

    \definecolor{redi}{RGB}{255,38,0}
    \definecolor{redii}{RGB}{200,50,30}
    \definecolor{rediii}{RGB}{150,50,30}
    \definecolor{yellowi}{RGB}{255,251,0}
    \definecolor{bluei}{RGB}{0,150,255}
    \definecolor{blueii}{RGB}{135,247,210}
    \definecolor{blueiii}{RGB}{91,205,250}
    \definecolor{blueiv}{RGB}{115,244,253}
    \definecolor{bluev}{RGB}{1,58,215}
    \definecolor{orangei}{RGB}{240,143,50}
    \definecolor{yellowii}{RGB}{222,247,100}
    \definecolor{greeni}{RGB}{166,247,166}
    \definecolor{greenii}{RGB}{166,200,166}

    \tikzset{ 
    	table/.style={
    	  matrix of nodes,
    	  row sep=-\pgflinewidth,
    	  column sep=-\pgflinewidth,
    	  nodes={rectangle,draw=black,text width=1.25ex,align=center},
    	  text depth=0.25ex,
    	  text height=1ex,
    	  nodes in empty cells
    	  },
    	texto/.style={font=\footnotesize\sffamily},
    	title/.style={font=\small\sffamily}
    }
    
    \tikzset{vertex/.style = {shape = circle,
    	text           = black,
    	inner sep      = 2pt,
    	outer sep      = 0pt,
    	minimum size   = 55 pt}
    }
    
    \tikzset{edge/.style   = {thick,
    	double          = orange,
    	double distance = 1pt}
    }
    
    \newcommand\SlText[2]{%
      \node[title,above=0.75cm of mat#1,anchor=west,rotate=0]
      at ([xshift=-5ex]mat#1.north)
      {#2};
    }
    
    \begin{tikzpicture}[node distance =10pt and 0.5cm]
    
    \matrix[table] (mat11) 
    {
    	&  &  & \\
    	&  &  & \\
    	&  &  & \\
    	&  &  & \\
    	&  &  & \\
    };
    \node[vertex, right=of mat11](mat12){WARV};
    \matrix[table,right=of mat12] (mat13) 
    {
    	|[fill=redii]| & |[fill=redii]| & |[fill=redii]| \\
    	|[fill=redii]| & |[fill=redii]| & |[fill=redii]| \\
    	|[fill=redii]| & |[fill=redii]| & |[fill=redii]| \\
    	|[fill=redii]| & |[fill=redii]| & |[fill=redii]| \\
    	|[fill=redii]| & |[fill=redii]| & |[fill=redii]| \\
    };
    
    \matrix[table,below=of mat11] (mat21) 
    {
    	&  &  & \\
    	&  &  & \\
    	&  &  & \\
    	&  &  & \\
    	&  &  & \\
    };
    \node[vertex, right=of mat21](mat22){ARV};
    \matrix[table,below=of mat13] (mat23) 
    {
    	|[fill=bluei]| & |[fill=bluei]| & |[fill=bluei]| \\
    	|[fill=bluei]| & |[fill=bluei]| & |[fill=bluei]| \\
    	|[fill=bluei]| & |[fill=bluei]| & |[fill=bluei]| \\
    	|[fill=bluei]| & |[fill=bluei]| & |[fill=bluei]| \\
    	|[fill=bluei]| & |[fill=bluei]| & |[fill=bluei]| \\
    };
    
    \matrix[table,below=of mat21] (mat31) 
    {
    	&  &  & \\
    	&  &  & \\
    	&  &  & \\
    	&  &  & \\
    	&  &  & \\
    };
    \node[vertex,right=of mat31](mat32){CNN};
    \matrix[table,below=of mat23] (mat33) 
    {
    	|[fill=greeni]| & |[fill=greeni]| & |[fill=greeni]| \\
    	|[fill=greeni]| & |[fill=greeni]| & |[fill=greeni]| \\
    	|[fill=greeni]| & |[fill=greeni]| & |[fill=greeni]| \\
    	|[fill=greeni]| & |[fill=greeni]| & |[fill=greeni]| \\
    	|[fill=greeni]| & |[fill=greeni]| & |[fill=greeni]| \\
    };
    \node[vertex,right=of mat23](mat24){Ensemble};
    
    \matrix[table,right=of mat24] (mat25) 
    {
    	|[fill=yellowi]| & |[fill=yellowi]| & |[fill=yellowi]|\\
    	|[fill=yellowi]| & |[fill=yellowi]| & |[fill=yellowi]|\\
    	|[fill=yellowi]| & |[fill=yellowi]| & |[fill=yellowi]|\\
    	|[fill=yellowi]| & |[fill=yellowi]| & |[fill=yellowi]|\\
    	|[fill=yellowi]| & |[fill=yellowi]| & |[fill=yellowi]|\\
    };
    
    \SlText{11}{Input Data}
    \SlText{12}{Methods}
    \SlText{13}{Output Probabilities}
    \SlText{25}{Output}
    
    \draw[->,black] (mat11-3-4.east) -- (mat12.west);
    \draw[->,black] (mat21-3-4.east) -- (mat22.west);
    \draw[->,black] (mat31-3-4.east) -- (mat32.west);
    \draw[->,black] (mat12.east) -- (mat13-3-1.west);
    \draw[->,black] (mat22.east) -- (mat23-3-1.west);
    \draw[->,black] (mat32.east) -- (mat33-3-1.west);
    \draw[->,black] (mat13-3-3.east) -- (mat24.west);
    \draw[->,black] (mat23-3-3.east) -- (mat24.west);
    \draw[->,black] (mat33-3-3.east) -- (mat24.west);
    \draw[->,black] (mat24.east) -- (mat25-3-1.west);
    
    \end{tikzpicture}
\end{document}
