# Supplementary material for: Sentiment analysis using averaged weighted word vector features
Source: PLoS One. 2024 Apr 4;19(4):e0299264. doi: 10.1371/journal.pone.0299264 (PMC10994307; doi:10.1371/journal.pone.0299264)
Supplement: S1 File — (ZIP) [file pone.0299264.s001.zip › tables/S1_Table.tex]

\documentclass{article}
\usepackage{array}
\usepackage{lineno}
\newcolumntype{C}[1]{>{\centering\arraybackslash}p{#1}}
\newcolumntype{L}[1]{>{\raggedright\arraybackslash}p{#1}}
\begin{document}
\nolinenumbers
\begin{table}
    \begin{center}
        \begin{tabular}{C{32pt}|C{47pt}|C{47pt}|C{47pt}|C{47pt}|C{47pt}|C{10pt}}
            \hline
            \bf Review ID &\bf Dimension 1 &\bf Dimension 2 &\bf Dimension 3 &\bf Dimension 4 &\bf Dimension 5 &\bf ...\\ \hline 
            \hspace{0.1cm} 0 & -0.773403 & 0.080932 & 0.285580 & 0.016509 & 0.379708 & ...\\ \hline
            \hspace{0.1cm} 1 & 0.420276 & 0.270612 & -0.784823 & -0.252692 & -0.089924 & ...\\ \hline
            \hspace{0.1cm} 2 & -0.312554 & -0.435228 & -0.589917 & 0.268841 & 0.682278 & ...\\ \hline
            \hspace{0.1cm} 3 & -0.422671 & -0.821369 & -0.820449 & 0.195634 & -0.238884 & ...\\ \hline
            \hspace{0.1cm} 4 & -0.154693 & 0.000538 & -1.029475 & 0.405317 & -0.271666 & ...\\ \hline
            \hspace{0.1cm} 5 & -0.646499 & -0.795613 & -0.502919 & -1.153179 & -0.647323 & ...\\ \hline
	\end{tabular}
    \end{center}
    \caption{\label{review-matrix} Reviews with ids (M=6)}
\end{table}

\end{document}
