# Supplementary material for: Sentiment analysis using averaged weighted word vector features
Source: PLoS One. 2024 Apr 4;19(4):e0299264. doi: 10.1371/journal.pone.0299264 (PMC10994307; doi:10.1371/journal.pone.0299264)
Supplement: S1 File — (ZIP) [file pone.0299264.s001.zip › tables/S2_Table.tex]

\documentclass{article}
\usepackage{array}
\newcolumntype{C}[1]{>{\centering\arraybackslash}p{#1}}
\newcolumntype{L}[1]{>{\raggedright\arraybackslash}p{#1}}
\begin{document}

\begin{table}
    \begin{center}
    \begin{tabular}{C{10pt}|C{57pt}|C{45pt}|C{15pt}|C{45pt}|C{35pt}|C{15pt}|C{35pt}}
        \hline
        \bf No & \bf Word & \bf Word2vec 1 & \bf ... & \bf Word2vec 300 & \bf GloVe 1 & \bf ... & \bf GloVe 300\\ \hline 
        1 & storm-lashed & 0.536650 & ... & -0.047624 & 0.024453 & ... & 0.418517 \\ \hline 
        2 & lended & 0.182570 & ... & 0.119859 & 0.203666 & ... & 0.408951 \\ \hline
        3 & maries & 0.309272 & ... & -0.293730 & 0.374721 & ... & -0.165671 \\ \hline 
        4 & sinfully & 0.304134 & ... & -0.236288 & 0 & ... & 0 \\ \hline
        5 & weekend & 0.436948 & ... & 0.453432 & 0.038075 & ... & -0.087220 \\ \hline
        6 & bernie's' & 0.269693 & ... & 0.545252 & 0.094293 & ... & -0.117270 \\ \hline
        7 & chique & -0.238754 & ... & 0.708557 & 0.062137 & ... & 0.267371 \\ \hline
        8 & spiritualistic & 0.211577 & ... & 0.226885 & 0.304304 & ... & 0.006760 \\ \hline 
        9 & half-awake & 0 & ... & 0 & -0.093967 & ... & 0.564555 \\ \hline
        10 & eddi & -0.260920 & ... & 0.248055 & -0.065446 & ... & -0.259685 \\ \hline
        ... & ... & 0 & ... & 0 & 0 & ... & 0 \\ \hline
        N & ... & 0 & ... & 0 & 0 & ... & 0 \\ \hline
    \end{tabular}
    \end{center}
    \caption{\label{review-word-matrix} IMDB Reviews with ids}
\end{table}

\end{document}
