# Supplementary material for: Sentiment analysis using averaged weighted word vector features
Source: PLoS One. 2024 Apr 4;19(4):e0299264. doi: 10.1371/journal.pone.0299264 (PMC10994307; doi:10.1371/journal.pone.0299264)
Supplement: S1 File — (ZIP) [file pone.0299264.s001.zip › tables/S3_Table.tex]

\documentclass{article}
\usepackage{array}
\newcolumntype{C}[1]{>{\centering\arraybackslash}p{#1}}
\newcolumntype{L}[1]{>{\raggedright\arraybackslash}p{#1}}
\begin{document}

\begin{table}
\centering
\caption{Accuracies of Methods Before Ensemble for IMDB dataset}
\label{imdb_single_acc}
    \begin{tabular}{L{90pt}|C{60pt}|L{180pt}}
        \hline
        \textbf{Methods} & \textbf{Accuracies} & \textbf{Explanation}\\ \hline
        RNNLM 		& 86.30 & Recurrent Neural Network \\ \hline
        PV 			& 88.45 & Paragraph Vectors \\ \hline
        NBSVM 		& 91.87 & NB-SVM TriGram \\ \hline
        CNN & \bf 95.79 & BERT-Large \\ \hline
        BiLSTM & \bf 95.8 & BERT + UDA \\ \hline
        Few-shot learning & \bf 96.1 & RoBERTa-Large \\ \hline
        Graph Neural Net & \bf 96.0 & BERT-Large \\ \hline
        ARV\_wv 	& 88.05 & Average Vectors of Reviews with Neural Network (Word2vec)\\ \hline
        ARV\_gl 	& 84.54 & Average Vectors of Reviews with Neural Network (GloVe)\\ \hline
        ARV 		& $88.75\pm0.38$ & Average Vectors of Reviews with Neural Network (Word2vec + GloVe)\\ \hline
        WARV\_wv 	& 93.91 & Weighted Average Vectors of Reviews with Neural Network (Word2vec) \\ \hline
        WARV\_gl 	& 86.24 & Weighted Average Vectors of Reviews with Neural Network (GloVe) \\ \hline
        WARV 		& \bf $94.95\pm0.08$ & Weighted Average Vectors of Reviews with Neural Network (Word2vec + GloVe)\\ \hline
        CNN 		& 89.19 & Convolutional Neural Network with Word Vectors \\ \hline
    \end{tabular}
\end{table}

\end{document}
