# Supplementary material for: Sentiment analysis using averaged weighted word vector features
Source: PLoS One. 2024 Apr 4;19(4):e0299264. doi: 10.1371/journal.pone.0299264 (PMC10994307; doi:10.1371/journal.pone.0299264)
Supplement: S1 File — (ZIP) [file pone.0299264.s001.zip › tables/S4_Table.tex]

\documentclass{article}
\usepackage{array}
\newcolumntype{C}[1]{>{\centering\arraybackslash}p{#1}}
\newcolumntype{L}[1]{>{\raggedright\arraybackslash}p{#1}}
\begin{document}

\begin{table}
    \centering
    \caption{McNemar's test results of the methods}
    \label{mcnemar}
        \begin{tabular}{l|l|c|c}
            \hline
            \textbf{Method 1} 	& \textbf{ Method 2} & \textbf{Test Statistic} & \textbf{p-value}\\ \hline
                RNNLM 		& PARAGRAPH	& 43.513	& 0.000 \\ \hline
                RNNLM 		& NBSVM 	& 9.948 	& 0.002 \\ \hline
                RNNLM 		& ARV 		& 258.930 	& 0.000 \\ \hline
                RNNLM 		& CNN 		& 1.099 	& 0.295 \\ \hline
                PARAGRAPH 	& NBSVM 	& 19.931 	& 0.000 \\ \hline
                PARAGRAPH 	& ARV 		& 156.272 	& 0.000 \\ \hline
                PARAGRAPH 	& CNN 		& 86.196 	& 0.000 \\ \hline
                NBSVM 		& ARV 		& 265.454 	& 0.000 \\ \hline
                NBSVM 		& CNN 		& 27.795 	& 0.000 \\ \hline
                ARV 		& CNN 		& 429.937 	& 0.000 \\ \hline
                WARV 		& RNNLM 	& 89.331 	& 0.000 \\ \hline
                WARV 		& PARAGRAPH & 8.853 	& 0.003 \\ \hline
                WARV 		& NBSVM 	& 66.513 	& 0.000 \\ \hline
                WARV 		& ARV 		& 77.704 	& 0.000 \\ \hline
                WARV 		& CNN 		& 155.252 	& 0.000 \\ \hline
    \end{tabular}
\end{table}

\end{document}
