# Supplementary material for: Sentiment analysis using averaged weighted word vector features
Source: PLoS One. 2024 Apr 4;19(4):e0299264. doi: 10.1371/journal.pone.0299264 (PMC10994307; doi:10.1371/journal.pone.0299264)
Supplement: S1 File — (ZIP) [file pone.0299264.s001.zip › tables/S5_Table.tex]

\documentclass{article}
\usepackage{array}
\newcolumntype{C}[1]{>{\centering\arraybackslash}p{#1}}
\newcolumntype{L}[1]{>{\raggedright\arraybackslash}p{#1}}
\begin{document}

\begin{table}
    \centering
    \caption{Accuracies of Methods After Ensemble for IMDB dataset}
    \label{imdb_ensemble_acc}
    \begin{tabular}{L{200pt}|C{60pt}|C{60pt}}
        \hline
        \textbf{Methods}	&	\textbf{Ensemble-1}	&	\textbf{Ensemble-2} \\ \hline
        RNNLM, PARAGRAPH  	&	90.14 &	$86.98\mp1.18$  \\ \hline 	
        RNNLM, NBSVM 	 	&	92.08 &	$91.03\mp0.39$ \\ \hline			
        PARAGRAPH, NBSVM 	&	92.13 & $91.80\mp0.43$  \\ \hline				
        WARV, RNNLM 	 	&	$95.22\mp0.06$	&	$94.76\mp0.21$ \\ \hline		
        WARV, PARAGRAPH 	&	$94.62\mp0.04$	&	$94.70\mp0.09$ \\ \hline 	 	
        WARV, NBSVM 	&	$\bf 95.56\mp0.03$	&	$94.92\mp0.54$ \\ \hline		
        WARV, ARV 	 		&	$94.35\mp0.09$	&	$94.70\mp0.23$  \\ \hline		
        WARV, CNN 	 		&	$94.44\mp0.07$	&	$93.82\mp1.18$ \\ \hline	
        \hline
        RNNLM, PARAGRAPH, NBSVM  		& 92.37 & $91.92\mp0.28$	\\ \hline	 
        WARV, PARAGRAPH, NBSVM 			& $94.59\mp0.02$ & $95.42\mp0.13$	\\ \hline	 
        WARV, PARAGRAPH, ARV 			& $93.25\mp0.07$ & $94.93\mp0.17$	\\ \hline	 
        WARV, PARAGRAPH, CNN 			& $93.42\mp0.04$ & $94.99\mp0.22$	\\ \hline	 
        WARV, NBSVM, ARV 	 			& $94.45\mp0.06$ & $94.82\mp1.33$	\\ \hline	 
        WARV, NBSVM, CNN 	 			& $94.10\mp0.07$ & $95.02\mp0.90$	\\ \hline	 
        WARV, ARV, CNN 	 				& $93.37\mp0.07$ & $95.07\mp0.11$		\\ \hline	 
        RNNLM, PARAGRAPH, WARV 	 		& $94.59\mp0.04$ & $94.85\mp0.15$	\\ \hline	 
        RNNLM, WARV, ARV 	 			& $94.42\mp0.07$ & $94.82\mp0.21$		\\ \hline	 
        RNNLM, WARV, CNN 	 			& $94.22\mp0.06$ & $94.94\mp0.15$	\\ \hline	 
        RNNLM, NBSVM, WARV 	 			& $95.18\mp0.02$ & $95.34\mp0.26$	\\ \hline	 
        \hline
        RNNLM, PARAGRAPH, NBSVM, WARV 		& $94.47\mp0.03$ & $95.35\mp0.16$	\\ \hline
        RNNLM, PARAGRAPH, ARV, WARV 		& $93.50\mp0.07$ & $94.78\mp0.28$	\\ \hline
        PARAGRAPH, NBSVM, ARV, WARV 		& $93.85\mp0.04$ & $95.31\mp0.18$	\\ \hline
        PARAGRAPH, NBSVM, CNN, WARV 		& $93.89\mp0.04$ & $94.68\mp1.27$	\\ \hline
        PARAGRAPH, WARV, ARV, CNN 	 		& $93.14\mp0.05$ & $95.11\mp0.06$	\\ \hline
        RNNLM, NBSVM, ARV, WARV 	 		& $94.45\mp0.06$ & $95.42\mp0.12$		\\ \hline
        RNNLM, NBSVM, CNN, WARV 	 		& $94.26\mp0.04$ & $95.24\mp0.08$	\\ \hline
        NBSVM, WARV, ARV, CNN 	 			& $93.92\mp0.05$ & $95.38\mp0.19$	\\ \hline
        RNNLM, WARV, ARV, CNN 	 			& $93.70\mp0.07$ & $95.06\mp0.09$		\\ \hline
        PARAGRAPH, WARV, ARV, CNN 	 		& $93.14\mp0.05$ & $94.65\mp0.71$	\\ \hline
        \hline
        WARV, PARAGRAPH, NBSVM, ARV, CNN 	& $93.57\mp0.05$	& $95.30\mp0.25$	\\ \hline
        RNNLM, WARV, NBSVM, ARV, CNN 		& $94.06\mp0.04$	& $95.38\mp0.10$	\\ \hline
        RNNLM, PARAGRAPH, WARV, ARV, CNN 	& $93.35\mp0.05$	& $95.09\mp0.06$	\\ \hline
        RNNLM, PARAGRAPH, NBSVM, WARV, CNN 	& $94.04\mp0.03$	& $95.37\mp0.15$	\\ \hline
        RNNLM, PARAGRAPH, NBSVM, ARV, WARV 	& $93.91\mp0.04$	& $95.29\mp0.15$	\\ \hline
        \hline
        RNNLM, PARAGRAPH, NBSVM, ARV, CNN, WARV	& $93.68\mp0.05$ & $95.48\mp0.04$	\\ \hline
    \end{tabular}
\end{table}

\end{document}
