# Supplementary material for: Sentiment analysis using averaged weighted word vector features
Source: PLoS One. 2024 Apr 4;19(4):e0299264. doi: 10.1371/journal.pone.0299264 (PMC10994307; doi:10.1371/journal.pone.0299264)
Supplement: S1 File — (ZIP) [file pone.0299264.s001.zip › tables/S6_Table.tex]

\documentclass{article}
\usepackage{array}
\newcolumntype{C}[1]{>{\centering\arraybackslash}p{#1}}
\newcolumntype{L}[1]{>{\raggedright\arraybackslash}p{#1}}
\begin{document}

\begin{table}
\centering
\caption{Accuracies of Methods (Ensemble-2) for Semeval Restaurant dataset}
\label{semeval_acc}
    \begin{tabular}{L{75pt}|C{60pt}|L{200pt}}
        \hline
        \textbf{Methods} 	& \textbf{Accuracies} & \textbf{Explanation}\\ \hline
        Self Attention & \bf 88.70 & BERT-IL \\ \hline
        \bf ARV, WARV and CNN 	& $\bf 88.669\mp3.60$ 	& Ensemble of ARV, WARV and CNN by Neural Network \\ \hline
        \bf WARV and CNN 	& $\bf 88.630\mp3.81$ 	& Ensemble of WARV and CNN by Neural Network \\ \hline
        \bf ARV and CNN 	& $\bf 88.475\mp1.79$ 	& Ensemble of ARV and CNN by Neural Network \\ \hline
        XRCE 				& 88.126 		& Semeval 2016 Task 5 Slot 1 Best Accuracy \\ \hline
        Hierarchical Attention & 87.00 & ELMo + BERT \\ \hline
        IIT-T				& 86.729		& Semeval 2016 Task 5 Slot 1 Second Best Accuracy \\ \hline
        NileT				& 85.448		& Semeval 2016 Task 5 Slot 1 Third Best Accuracy \\ \hline
        IHS-R				& 83.935		& Semeval 2016 Task 5 Slot 1 Fourth Best Accuracy \\ \hline
        ECNU				& 83.236		& Semeval 2016 Task 5 Slot 1 Fifth Best Accuracy \\ \hline
        \bf WARV 			& \bf $83.95\mp0.38$ 	& Weighted Averaged Review Vectors with Neural Network \\ \hline
        \bf CNN 			& \bf $83.120\mp0.44$ 	& Convolutional Neural Network with Word Vectors \\ \hline
        INSIG				& 82.072		& Semeval 2016 Task 5 Slot 1 Sixth Best Accuracy \\ \hline
        \bf ARV 			& \bf $82.08\mp0.68$ 	& Averaged Review Vectors with Neural Network \\ \hline 
        \hline
        \bf basel			& 76.484		& Base value of Semeval 2016 Task 5 Slot 1 \\ \hline
    \end{tabular}
\end{table}

\end{document}
