# Supplementary material for: Sentiment analysis using averaged weighted word vector features
Source: PLoS One. 2024 Apr 4;19(4):e0299264. doi: 10.1371/journal.pone.0299264 (PMC10994307; doi:10.1371/journal.pone.0299264)
Supplement: S1 File — (ZIP) [file pone.0299264.s001.zip › tables/S7_Table.tex]

\documentclass{article}
\usepackage{array}
\newcolumntype{C}[1]{>{\centering\arraybackslash}p{#1}}
\newcolumntype{L}[1]{>{\raggedright\arraybackslash}p{#1}}
\begin{document}

\begin{table}
    \centering
    \caption{Accuracies for Yelp Restaurant dataset with 100.000 reviews}
    \label{yelp_acc}
        \begin{tabular}{L{75pt}|C{60pt}|L{200pt}}
            \hline
            \textbf{Methods} 	& \textbf{Accuracies} & \textbf{Explanation}\\ \hline
            ARV, WARV and CNN 	& $75.51\mp0.53$	& Ensemble of ARV, WARV and CNN by Neural Network \\ \hline
            WARV and CNN 		& $74.55\mp0.42$ 	& Ensemble of WARV and CNN by Neural Network \\ \hline
            ARV and CNN 		& $75.12\mp0.37$ 	& Ensemble of ARV and CNN by Neural Network \\ \hline
            ARV and WARV 		& $75.80\mp0.67$ 	& Ensemble of ARV and CNN by Neural Network \\ \hline
            CNN 				& $73.22\mp0.90$ 	& Convolutional Neural Network with Word Vectors \\ \hline
            WARV 				& $75.76\mp0.19$ 	& Weighted Averaged Review Vectors with Neural Network \\ \hline
            ARV 				& $75.89\mp0.39$ 	& Averaged Review Vectors with Neural Network \\ \hline 
    \end{tabular}
\end{table}

\end{document}
